# Supplementary material for: Integrated wafer-scale manufacturing of electron cryomicroscopy specimen supports
Source: Ultramicroscopy. 2022 Jan;232:None. doi: 10.1016/j.ultramic.2021.113396 (PMC8689146; doi:10.1016/j.ultramic.2021.113396)
Supplement: MMC S1 — The supplementary file contains the mask designs for the HexAuFoil design described in the paper. The digitised data in the file/areas shown in colour (all closed polygons) in the data viewer will be clear/glass on the final masks. Each of the two layers (1 and 2) is a different mask, and layer 255 is the bounding box, which shows the extent of both masks. These designs are for 5 inch by 5 inch masks used to pattern a 100 mm diameter silicon wafer. [file mmc1.zip]

Archive with 2 entries (2 files):
- 2021April_HexAuFoil.oas
- __MACOSX/._2021April_HexAuFoil.oas
